# Supplementary material for: Rational design of universal immunotherapy for TfR1-tropic arenaviruses
Source: Nat Commun. 2020 Jan 3;11:67. doi: 10.1038/s41467-019-13924-6 (PMC6941993; doi:10.1038/s41467-019-13924-6)
Supplement: Supplementary file 4 — Source Data [file 41467_2019_13924_MOESM4_ESM.xlsx]

## Sheet: Primers List
Cloning of	Primer Name	Primer sequence 5' > 3'
Arenacept M1	NeAre S207A For	CACAATTACTAACGCAGCAGGCGGACTGTATCTG
	NeAre S207A Rev	CAGATACAGTCCGCCTGCTGCGTTAGTAATTGTG
Arenacept Y211A	NeAre Y211A For	GCATCAGGCGGACTGGCTCTGGTGGAATACCC
	NeAre Y211A Rev	GGGTATTCCACCAGAGCCAGTCCGCCTGATGC
Arenacept M3	Fc E366G For	GCTCCGTGATGCATGGGGCTCTGCACAACCAC
	Fc E366G Rev	GTGGTTGTGCAGAGCCCCATGCATCACGGAGC
Arenacept-LALA	LALA mut Fc For	GTGCCCAGCACCTGAAGCCGCGGGGGGACCGTCAGTC
	LALA mut Fc Rev	GACTGACGGTCCCCCCGCGGCTTCAGGTGCTGGGCAC
GP1SBAV–Fc	SBOV TEV Fc For	CGGGATCCGATCACCCAACAAGC
	SBOV TEV Fc Rev	GGGGTACCCATCTCACACTGATT
GP1GTOV–Fc	GTOV TEV Fc For	CGGGATCCGAACTGCCCTC
	GTOV TEV Fc Rev	GGGGTACCATTGCTGCACTGTCCTTCC
GP1MACV–Fc	MACV TEV Fc For	CGGGATCCTCCAATGAACTGCC
	MACV TEV Fc Rev	GGGGTACCACATAACTGCACTAGTTTGAC
GP1JUNV–Fc	JUNV TEV Fc For	CGGGATCCATGGTCGGGC
	JUNV TEV Fc Rev	GGGGTACCCGGGAGCTGAATGTTTTTACC
hTfR1–Fc	hTfR TEV Fc For	CGGGATCCAAGATCCAAGTG
	hTfR TEV Fc Rev	GGGGTACCGCCCTCCTTGAGACAG

## Sheet: Figure 2A inset
Figure 1a	sAD coomassie

## Sheet: Figure 4B - Neutralization
						MACV	JUNV	GTOV	SABV
		MACV
					Fit Curve 1	Fit Curve 1		Fit Curve 1
					Independent Variable	DoseResp Fit of % Neutralization		DoseResp Fit of % Neutralization
	Log Concentration (ug/ml)	% Neutralization	SD		Fitted Values	Fitted Values		Fitted Values
					-2.33985	2.45848	2.69858	0.81468	3.11788
					-2.30129	2.45877	2.71456	0.81469	3.11836
	-2.33985	4.72103	5.35505		-2.26274	2.45914	2.73214	0.8147	3.11892
	-1.86273	0.0171	4.08113		-2.22418	2.45962	2.75149	0.81471	3.11957
	-1.38561	2.3576	4.76813		-2.18563	2.46024	2.77278	0.81473	3.12031
	-0.90849	14.6648	3.04052		-2.14707	2.46104	2.79621	0.81475	3.12117
	-0.43136	75.2272	1.12685		-2.10852	2.46206	2.82199	0.81478	3.12216
	0.04576	98.5716	0.19566		-2.06996	2.46339	2.85035	0.81481	3.12329
	0.52288	99.9541	0.0093		-2.03141	2.46509	2.88156	0.81485	3.1246
	1	99.9915	0.01145		-1.99285	2.46729	2.91589	0.81489	3.12612
	1.47712	100.025	0.01024		-1.9543	2.47012	2.95366	0.81495	3.12786
					-1.91574	2.47378	2.99521	0.81503	3.12986
					-1.87719	2.47849	3.04091	0.81512	3.13218
					-1.83863	2.48456	3.09117	0.81524	3.13484
	JUNV				-1.80008	2.49239	3.14643	0.81538	3.13791
					-1.76152	2.50247	3.2072	0.81556	3.14145
	Log Conc.	% Neutralization	SD		-1.72296	2.51548	3.27401	0.81578	3.14553
					-1.68441	2.53223	3.34746	0.81605	3.15023
					-1.64585	2.55383	3.42818	0.81639	3.15565
	-2.33985	-2.27778	6.90311		-1.6073	2.58165	3.51689	0.81681	3.16189
	-1.86273	-4.58027	8.2993		-1.56874	2.6175	3.61435	0.81733	3.16909
	-1.38561	7.98458	7.46829		-1.53019	2.66367	3.72142	0.81798	3.17737
	-0.90849	11.7743	4.50118		-1.49163	2.72314	3.83901	0.81878	3.18692
	-0.43136	15.7715	10.0331		-1.45308	2.79969	3.96812	0.81978	3.19792
	0.04576	40.8271	5.61388		-1.41452	2.89821	4.10986	0.82102	3.2106
	0.52288	61.5594	4.15488		-1.37597	3.02492	4.26539	0.82256	3.22521
	1	85.3995	0.7564		-1.33741	3.18779	4.43602	0.82447	3.24203		IC 50 from all experiments
	1.47712	92.8109	0.74114		-1.29886	3.39695	4.62314	0.82684	3.26142
					-1.2603	3.66527	4.82828	0.82978	3.28374		MACV	JUNV	GTOV	SBAV
					-1.22175	4.009	5.05307	0.83342	3.30946		0.34	1.211	1.83832	4.097
					-1.18319	4.44853	5.29927	0.83795	3.33909		0.564	1.64	1.05935	2.8
	GTOV				-1.14464	5.00926	5.5688	0.84357	3.3732		0.25374	1.66517	0.86363	3.655
					-1.10608	5.72251	5.86371	0.85054	3.41249		0.586	1.36	1.89	2.46
	Log Concentration (ug/ml)	% Neutralization	SD		-1.06753	6.62638	6.18618	0.8592	3.45772		0.253	2.46	2.72	4.15
					-1.02897	7.76639	6.53857	0.86993	3.50979		0.43	2.53	2.57	3.85
					-0.99041	9.19563	6.92336	0.88326	3.56973		0.529	1.88
	-2.33985	3.3761	1.17485		-0.95186	10.9741	7.34322	0.89979	3.6387		0.56	2.54
	-1.86273	0	0.621577		-0.9133	13.1667	7.80095	0.92029	3.71806
	-1.38561	0.415372	2.71172		-0.87475	15.8389	8.29949	0.94573	3.80936
	-0.90849	2.36182	2.93873		-0.83619	19.0505	8.84193	0.97729	3.91434
	-0.43136	5.72988	4.04803		-0.79764	22.8462	9.43149	1.01641	4.03502
	0.04576	15.0902	5.94949		-0.75908	27.2444	10.0715	1.06493	4.1737
	0.52288	67.4561	1.43481		-0.72053	32.2253	10.7653	1.12507	4.333
	1	80.3777	1.89148		-0.68197	37.722	11.5165	1.19958	4.51589
	1.47712	88.537	3.19464		-0.64342	43.6175	12.3285	1.29189	4.72575
					-0.60486	49.7502	13.2047	1.40616	4.96638
					-0.56631	55.9303	14.1486	1.54756	5.2421
	SABV				-0.52775	61.962	15.1635	1.72239	5.55775
					-0.4892	67.6675	16.2524	1.93835	5.91876
	Log Concentration (ug/ml)	% Neutralization	SD		-0.45064	72.9073	17.4181	2.20481	6.33118
	-2.33985	8.22397	8.33573		-0.41209	77.5901	18.6632	2.53314	6.80172
	-1.86273	0	4.69968		-0.37353	81.6745	19.9895	2.937	7.33779
	-1.38561	6.24089	6.20494		-0.33498	85.162	21.3987	3.43271	7.9475
	-0.90849	9.17177	17.0304		-0.29642	88.0861	22.8916	4.03959	8.63963
	-0.43136	0.58326	13.534		-0.25787	90.5006	24.4683	4.78021	9.42364
	0.04576	19.8892	13.3052		-0.21931	92.4695	26.1283	5.68053	10.3095
	0.52288	55.0598	3.5274		-0.18075	94.0584	27.87	6.76987	11.3078
	1	81.4815	9.36719		-0.1422	95.33	29.691	8.0804	12.4292
	1.47712	92.5634	4.85107		-0.10364	96.3409	31.5879	9.64628	13.6846
					-0.06509	97.1404	33.5561	11.502	15.0844
					-0.02653	97.77	35.5903	13.6801	16.6384
					0.01202	98.2641	37.6839	16.2075	18.3553
					0.05058	98.6509	39.8295	19.1021	20.242
					0.08913	98.9532	42.0187	22.3675	22.3032
					0.12769	99.1889	44.2427	25.9891	24.5407
					0.16624	99.3726	46.4917	29.9311	26.9525
					0.2048	99.5155	48.7555	34.1347	29.5329
					0.24335	99.6267	51.0239	38.5207	32.2715
					0.28191	99.7131	53.2864	42.994	35.1534
					0.32046	99.7802	55.5326	47.4518	38.159
					0.35902	99.8323	57.7524	51.7925	41.2644
					0.39757	99.8728	59.9362	55.9252	44.4421
					0.43613	99.9042	62.0752	59.7764	47.6618
					0.47468	99.9286	64.1612	63.2941	50.8915
					0.51324	99.9475	66.1867	66.4491	54.0989
					0.5518	99.9622	68.1456	69.2326	57.2525
					0.59035	99.9736	70.0324	71.6531	60.323
					0.62891	99.9824	71.8428	73.7314	63.2842
					0.66746	99.9893	73.5735	75.4968	66.1136
					0.70602	99.9946	75.2223	76.9826	68.7936
					0.74457	99.9988	76.7877	78.2234	71.3109
					0.78313	100.002	78.2691	79.2529	73.6568
					0.82168	100.004	79.667	80.1024	75.8273
					0.86024	100.006	80.9822	80.8004	77.8218
					0.89879	100.008	82.2164	81.3718	79.6432
					0.93735	100.009	83.3715	81.8381	81.2972
					0.9759	100.01	84.4502	82.2178	82.7915
					1.01446	100.011	85.4552	82.5263	84.1351
					1.05301	100.011	86.3898	82.7765	85.3383
					1.09157	100.012	87.2571	82.9792	86.4116
					1.13012	100.012	88.0606	83.1433	87.3659
					1.16868	100.012	88.8037	83.276	88.2118
					1.20723	100.012	89.4901	83.3832	88.9597
					1.24579	100.012	90.123	83.4698	89.6194
					1.28434	100.013	90.706	83.5397	90.2001
					1.3229	100.013	91.2423	83.5961	90.7104
					1.36146	100.013	91.7351	83.6415	91.158
					1.40001	100.013	92.1875	83.6782	91.5501
					1.43857	100.013	92.6025	83.7078	91.8932
					1.47712	100.013	92.9827	83.7317	92.193

## Sheet: Figure 4C
w complement					w/o complement
exp1	exp2	average	SD		exp1	exp2	Average	SD
100	100	100	0		100	100	100	0
100	90	95	7.07107		51.43	74.29	62.86	16.1645
93.33	100	96.665	4.7164		20	22.86	21.43	2.02233
80	80	80	0		11.43	42.86	27.145	22.2244
53.33	40	46.665	9.42573		0	17.14	8.57	12.1198
43.33	50	46.665	4.7164		34.29	17.14	25.715	12.1269
20	30	25	7.07107		5.71	34.29	20	20.2091
20	6.67	13.335	9.42573		11.43	20	15.715	6.05991
20	20	20	0		0	0	0	0

## Sheet: Figure 4D-ADCC
	JunV								MACV
		Arenacept			Arenacept-LALA					Arenacept			Arenacept-LALA
	75	16.1548	12.6625	16.7121	7.36842	7.5356	8.65015		75	7.45292	10.584	15.366	0.906115	2.42896	-2.595
	37.5	7.69659	4.4644	3.96285	1.02786	0.600619	3.20124		37.5	3.97078	-0.626216	2.81797	-3.70037	-2.9176	-2.4337
	18.75	6.82353	4.44582	1.97523	4.27864	2.03096	5.48607		18.75	0.545567	-0.536079	0.574031	-0.0521846	-3.48214	5.5126
	9.375	3.49226	5.01548	4.81115	2.48916	1.59752	7.95046		9.375	-0.588263	-2.32459	-0.517102	-0.161298	-1.81223	1.77428
	4.6875	7.31889	4.01238	4.47678	3.15789	2.7678	3.19505		4.6875	-0.360548	-3.09313	-0.0759049	-1.24294	-1.02946	2.69937
	2.34375	5.01548	5.16409	7.30031	4.14241	3.49226	5.81424		2.34375	-1.69363	-2.29138	0.896627	-1.36629	-0.626216	0.98202
	1.17188	5.96285	-0.0557276	1.18885	0.910217	1.72755	2.97214		1.17188	-7.00223	-6.39025	-5.42246	-3.6292	0.355804	-0.45543
	DATA FOR FIGURES:								FOR FIGURE
		Arenacept			Arenacept-LALA					Arenacept			Arenacept-LALA
	E:t	AVG	STD		AVG	STD			E:t	AVG	STD		AVG	STD
	75	15.1765	2.19489		7.85139	0.69678			75	11.1343	3.98514		1.11169	1.22746
	37.5	5.37461	2.02647		1.60991	1.39459			37.5	2.26292	2.04275		0	0

## Sheet: Figure 5B
			GTOV
			Experiment 1				Experiment 2				Experiment 3
			Arenacept		Arenacept M1		Arenacept		Arenacept M1		Arenacept		Arenacept M1
	Concentration (ug/ml)	Log Conc.	% Neut	STDV	% Neut	STDV	% Neut	STDV	% Neut	STDV	% Neut	STDV	% Neut	STDV
	0.00457247	-2.33985	3.3761	1.17485	2.17338	3.66094	0	2.30055	0	3.8046	0	4.41444	0	8.13712
	0.0137174	-1.86273	0	0.621577	2.52253	3.82513	13.4181	5.68303	7.3125	5.53515	-0.680411	4.53602	6.94729	2.40321
	0.0411523	-1.38561	0.415372	2.71172	0	1.60533	18.4026	6.31364	9.19163	3.69382	0.440985	4.56883	2.12619	7.22011
	0.123457	-0.90849	2.36182	2.93873	0.802904	4.80027	22.5335	7.3522	13.3349	2.58848	2.04822	1.96956	2.63228	8.2178
	0.37037	-0.43136	5.72988	4.04803	1.85806	0.555288	24.6786	7.5817	9.70502	2.51848	0.43982	5.09508	3.89939	8.04592
	1.11111	0.04576	18.4599	1.63249	31.9439	1.43404	24.5223	10.7903	26.8575	5.54253	16.3106	3.37125	20.246	6.16007
	3.33333	0.52288	67.4561	1.43481	57.4861	2.14275	62.3094	1.54849	51.8183	1.58885	55.9358	1.25768	53.9664	4.02241
	10	1	80.3777	1.89148	74.101	1.41069	76.5328	0.428748	66.6583	0.92074	77.9472	1.08726	72.2026	2.09343		Average IC50
	30	1.47712	88.537	3.19464	82.2161	0.992269	86.144	0.976753	75.0469	0.828519	89.9272	0.571956	84.7478	0.784269		Arenacept	arenacept M1
	calculated IC50 (ug/ml)		1.89		1.53		2.72		1.44		2.57		3			2.39333	1.99
		SBAV
			Experiment 1				Experiment 2				Experiment 3
			Arenacept		Arenacept M1		Arenacept		Arenacept M1		Arenacept		Arenacept M1						significance of IC50 difference between Arenacept and M1
	Concentration (ug/ml)	Log Conc.	% Neut	STDV	% Neut	STDV	% Neut	STDV	% Neut	STDV	% Neut	STDV	% Neut	STDV					JUNV	0.00560991
	0.00457247	-2.33985	0	15.7437	0	24.7905	11.0118	6.98369	3.75891	7.32741	-0.995614	9.22237	2.54363	6.22695					MACV	0.0332339
	0.0137174	-1.86273	11.2457	3.11509	0.223941	22.8888	4.81407	4.52516	3.49968	15.47	5.84243	4.37707	5.75568	2.6826					SBAV	0.00483073
	0.0411523	-1.38561	0.821799	18.5199	0	19.4316	1.78726	10.6564	0.777706	2.74961	0	4.7857	0	3.68417					GTOV	0.500098
	0.123457	-0.90849	5.29844	1.55979	4.25489	10.4511	0	11.6094	-9.91575	15.6727	-2.38179	6.34071	6.49998	5.3527
	0.37037	-0.43136	8.56401	10.95	10.057	28.0969	4.49697	6.24656	0	1.64976	-1.50463	1.72665	6.43133	6.71053
	1.11111	0.04576	25.6488	10.7803	58.4894	9.24191	11.8766	9.02273	28.7103	6.1861	6.66837	4.77678	29.3348	7.66065
	3.33333	0.52288	63.2785	4.19528	81.1075	0.626824	52.6376	10.0496	55.606	1.85471	41.6717	1.96414	64.7397	6.29591
	10	1	86.5484	3.83682	93.6075	0.518238	67.1087	5.80213	81.3999	7.97938	71.5113	1.6843	84.9803	1.51549		Average IC50
	30	1.47712	95.1557	0.908304	98.6564	0.705232	88.9594	4.5859	95.3338	2.91856	87.9086	0.947508	93.2543	1.45463		Arenacept	arenacept M1
	calculated IC50 (ug/ml)		2.46		1.19		4.15		2.68		3.85		2.23			3.48667	2.03333
		MACV
			Experiment 1				Experiment 2				Experiment 3
			Arenacept		Arenacept M1		Arenacept		Arenacept M1		Arenacept		Arenacept M1
	Concentration (ug/ml)	Log Conc.	% Neut	STDV	% Neut	STDV	% Neut	STDV	% Neut	STDV	% Neut	STDV	% Neut	STDV
	0.00457247	-2.33985	5.84413	5.81959	2.47489	7.11581	2.44392	0.426111	4.47631	0.645339	0	7.47088	0	1.84722
	0.0137174	-1.86273	0	3.76867	1.27854	3.39303	5.00502	2.62768	0	0.471589	3.17568	0.945796	0.719377	5.11167
	0.0411523	-1.38561	5.96268	10.3638	0	4.64261	0	4.03911	7.50761	11.528	2.72084	4.62853	0.153566	2.9998
	0.123457	-0.90849	5.5236	0.460906	6.30137	4.10322	7.36525	6.09335	14.4068	10.5772	2.4873	1.58244	5.31649	2.11177
	0.37037	-0.43136	48.1273	0.828741	64.7169	4.88893	32.3959	3.55838	65.2434	3.44105	35.3759	2.78971	51.3271	1.70386
	1.11111	0.04576	84.36	0.778098	91.032	0.975204	80.1585	2.78683	97.5554	1.28131	71.9276	1.79582	93.2004	1.24121
	3.33333	0.52288	95.3809	1.26783	97.4338	0.699748	99.7991	0.439065	100.587	0.24464	99.221	0.0113149	99.7668	0.184974
	10	1	98.9111	0.389866	99.9726	0.17614	100.29	0.0773151	100.522	0.348523	99.92	0.0941584	99.9803	0.0444363		Average IC50
	30	1.47712	100.123	0.0263447	100.228	0.0689483	100.201	0.133914	100.619	0.0752738	100.002	0.0587937	99.977	0.0689814		Arenacept	arenacept M1
	calculated IC50 (ug/ml)		0.43		0.31		0.529		0.291		0.56		0.364			0.506333	0.321667
		JUNV
			Experiment 1				Experiment 2				Experiment 3				Experiment 4				Experiment 5
			Arenacept		Arenacept M1		Arenacept		Arenacept M1		Arenacept		Arenacept M1		Arenacept		Arenacept M1		Arenacept		Arenacept M1
	Concentration (ug/ml)	Log Conc.	% Neut	STDV	% Neut	STDV	% Neut	STDV	% Neut	STDV	% Neut	STDV	% Neut	STDV	% Neut	STDV	% Neut	STDV	% Neut	STDV	% Neut	STDV
	0.00457247	-2.33985	0	8.43986	5.65468	4.28333	12.2438	3.9533	29.5357	4.61005	6.83147	2.86618	0.618076	4.85133	1.82482	10.2271	0.738007	12.3272	8.25163	8.45884	5.25998	9.48733
	0.0137174	-1.86273	4.57248	4.04078	2.28666	5.57788	8.14488	6.9607	2.33372	2.07801	0	10.2555	3.00875	5.34376	5.83942	1.67247	0	9.52823	5.26961	15.519	0.846433	14.5785
	0.0411523	-1.38561	3.15297	1.62522	3.39575	6.37983	7.89753	0	3.07046	3.10499	5.48833	4.33314	0.390671	1.9451	8.75912	4.59115	-6.45756	19.5694	0	4.44286	2.05562	15.6263
	0.123457	-0.90849	12.9993	4.42625	0	4.04784	0	0	0	0.663567	7.36409	1.39335	5.66764	9.80321	0	31.9651	1.84502	12.6824	9.72222	13.8932	-0.846433	11.5177
	0.37037	-0.43136	11.5932	2.41625	11.4333	5.80311	11.9523	4.68489	11.7056	0.977889	17.7271	3.86203	6.97959	4.50796	9.48905	9.49782	-4.61255	32.7567	3.34967	13.9115	4.65538	12.658
	1.11111	0.04576	35.9185	2.46672	58.8139	2.31491	17.0936	3.26069	16.7682	4.50527	22.1039	1.54668	36.2332	4.54923	16.0584	6.21778	41.6974	16.5034	13.1536	7.22347	42.2007	9.53115
	3.33333	0.52288	80.7916	0.838895	76.9083	0.817898	46.2986	2.21587	55.5894	0.209548	62.2359	4.3258	76.2507	1.74472	77.5547	7.47284	84.6863	5.59926	67.6879	3.13	81.0157	2.26784
	10	1	85.147	0.833291	85.9701	0.447311	71.5459	4.0018	76.5805	0.488944	84.5713	1.33919	88.6006	1.30012	82.4818	7.43263	86.1624	12.2565	88.4395	2.82661	95.3446	1.99791		Average IC50
	30	1.47712	91.2926	1.13121	92.1875	0.323383	91.6961	1.38673	93.2746	1.81608	92.8154	1.31952	94.8513	1.33236	89.4161	7.72267	90.0369	1.94385	94.1585	1.8396	96.7352	2.41535		Arenacept	arenacept M1
	calculated IC50 (ug/ml)		1.36		1.09		2.46		1.69		2.53		1.43		1.88		1.1		2.54		1.51			2.154	1.364

## Sheet: Figure 5C
Sample ID	# Plaques	# Plaques	# Plaques	PFU/mL
back titer JUNV 100 PFU/mL w/ complement	24	15	20	98.3333
					= neutralized		= concentration with >50% neutralization
Sample ID	# Plaques	# Plaques	PFU/mL	PFU/mL	% neutralized	% neutralized	Concentration (ug)		% Infectivity	% Infectivity
Arenacept M3	0	0	0	0	100	100	1820		0	0
	0	0	0	0	100	100	364		0	0				% infectivity			% neutralized
	0	0	0	0	100	100	72.8		0	0		log Conc.	Concentration (ug)	Arenacept M3		SD	Arenacept M3		SD
	0	0	0	0	100	100	14.56		0	0		3.26007	1820	0	0	0	100	100	0
	0	2	0	10	100	89.8305	2.912		0	10.1695		2.5611	364	0	0	0	100	100	0
	8	8	40	40	59.322	59.322	0.5824		40.678	40.678		1.86213	72.8	0	0	0	100	100	0
	13	17	65	85	33.8983	13.5593	0.11648		66.1017	86.4407		1.16316	14.56	0	0	0	100	100	0
	14	21	70	105	28.8136	6.77966	0.023296		71.1864	93.2203		0.464191	2.912	0	10.1695	7.19092	100	89.8305	7.19092
	11	15	55	75	44.0678	23.7288	0.0046592		55.9322	76.2712		-0.234779	0.5824	40.678	40.678	0	59.322	59.322	0
Arenacept M1	0	0	0	0	100	100	1780		0	0		-0.933749	0.11648	66.1017	86.4407	14.3818	33.8983	13.5593	14.3818
	0	0	0	0	100	100	356		0	0		-1.63272	0.023296	71.1864	93.2203	15.5803	28.8136	6.77966	15.5803
	0	0	0	0	100	100	71.2		0	0		-2.33169	0.0046592	55.9322	76.2712	14.3818	44.0678	23.7288	14.3818
	1	0	5	0	94.9153	100	14.24		5.08475	0
	2	0	10	0	89.8305	100	2.848		10.1695	0		log Conc.	Concentration (ug)	Arenacept M1		SD	Arenacept M1		SD
	14	12	70	60	28.8136	38.9831	0.5696		71.1864	61.0169		3.25042	1780	0	0	0	100	100	0
	17	18	85	90	13.5593	8.47458	0.11392		86.4407	91.5254		2.55145	356	0	0	0	100	100	0
	15	11	75	55	23.7288	44.0678	0.022784		76.2712	55.9322		1.85248	71.2	0	0	0	100	100	0
	14	14	70	70	28.8136	28.8136	0.0045568		71.1864	71.1864		1.15351	14.24	5.08475	0	3.59546	94.9153	100	3.59546
												0.45454	2.848	10.1695	0	7.19092	89.8305	100	7.19092
												-0.24443	0.5696	71.1864	61.0169	7.19092	28.8136	38.9831	7.19092
												-0.9434	0.11392	86.4407	91.5254	3.59546	13.5593	8.47458	3.59546
												-1.64237	0.022784	76.2712	55.9322	14.3818	23.7288	44.0678	14.3818
												-2.34134	0.0045568	71.1864	71.1864	0	28.8136	28.8136	0

## Sheet: Figure 5D
No complement	replicate 1	replicate 2	replicate 3	replicate 1 %	replicate 2 %	replicate 3 %
ARENACEPT 500 ug/mL	23	28	27	31.0811	28.5714	25.9615
ARENACEPT 100 ug/mL	19	24	22	25.6757	24.4898	21.1538
ARENACEPT 20 ug/mL	15	16	16	20.2703	16.3265	15.3846
ARENACEPT 4 ug/mL	16	23	8	21.6216	23.4694	7.69231
ARENACEPT 800 ng/mL	37	34	41	50	34.6939	39.4231
ARENACEPT 160 ng/mL	83	85	99	112.162	86.7347	95.1923
ARENACEPT 32 ng/mL	83	92	97	112.162	93.8776	93.2692
ARENACEPT 6,4 pg/mL	104	89	105	140.541	90.8163	100.962
ARENACEPT 1,28 pg/mL	73	85	84	98.6486	86.7347	80.7692
MACV	74	98	104	100	100	100
With 2% gp complement	replicate 1	replicate 2	replicate 3	replicate 1 %	replicate 2 %	replicate 3 %								%Neutralization		Conc. (ug/ml)
ARENACEPT 500 ug/mL	0	0	0	0	0	0		0	0	0	100	100	100	100	0	500
ARENACEPT 100 ug/mL	0	0	0	0	0	0		0	0	0	100	100	100	100	0	100
ARENACEPT 20 ug/mL	0	0	0	0	0	0		0	0	0	100	100	100	100	0	20
ARENACEPT 4 ug/mL	0	0	0	0	0	0		0	0	0	100	100	100	100	0	4
ARENACEPT 800 ng/mL	1	0	2	1.2987	0	2.32558		1.19048	0	2.38095	98.8095	100	97.619	98.8095	1.19048	0.8
ARENACEPT 160 ng/mL	75	60	68	97.4026	67.4157	79.0698		89.2857	71.4286	80.9524	10.7143	28.5714	19.0476	19.4444	8.93518	0.16
ARENACEPT 32 ng/mL	125	120	117	162.338	134.831	136.047		148.81	142.857	139.286	-48.8095	-42.8571	-39.2857	-43.6508	4.81125	0.032
ARENACEPT 6,4 pg/mL	95	102	105	123.377	114.607	122.093		113.095	121.429	125	-13.0952	-21.4286	-25	-19.8413	6.10905	0.0064
ARENACEPT 1,28 pg/mL	106	88	121	137.662	98.8764	140.698		126.19	104.762	144.048	-26.1905	-4.7619	-44.0476	-25	19.6699	0.00128
MACV	77	89	86	100	100	100		84
				100	100	100			EC50	0.21632
				100	100	100			EC90	0.64895
				100	100	100
				100	100	100
				98.7013	100	97.6744
				2.5974	32.5843	20.9302
				-62.3377	-34.8315	-36.0465
				-23.3766	-14.6067	-22.093
				-37.6623	1.1236	-40.6977
				0	0	0

## Sheet: Figure 6A 
			MACV
			Experiment 1				Experiment 2				Experiment 3				Experiment 4				Experiment 5
			w complement		w/o complement		w complement		w/o complement		w complement		w/o complement		w complement		w/o complement		w complement		w/o complement
	Concentration (ug/ml)	Log Conc.	% Neut	STDV	% Neut	STDV	% Neut	STDV	% Neut	STDV	% Neut	STDV	% Neut	STDV	% Neut	STDV	% Neut	STDV	% Neut	STDV	% Neut	STDV
	0.00457247	-2.33985	0	1.63256	0	5.18656	0	2.21798	0	0.097478	0	0.738365	0	0.0794217	0	9.00765	0	6.54412	0	12.6169	0	0.335363
	0.0137174	-1.86273	4.489	1.24517	0.0615628	9.84691	0.160902	0.220047	-2.89025	4.4286	-0.946452	3.36559	-0.449277	5.54055	1.6251	4.93604	2.09453	2.15623	18.8931	21.6656	11.7203	2.19185
	0.0411523	-1.38561	2.8613	6.56193	6.58722	4.99187	0.598224	2.30636	-0.187984	0.150648	-1.68314	5.39668	-1.93439	6.84566	1.18342	7.96405	4.71659	1.20695	56.8893	5.67064	48.5484	5.38741
	0.123457	-0.90849	17.1762	3.29674	24.554	5.8923	-1.00608	0.895193	-3.41974	0.250341	-4.1961	1.76922	-2.03267	7.21388	11.7802	3.01962	28.5819	0.509803	91.9656	0.198326	92.1098	0.946914
	0.37037	-0.43136	83.3149	0.940432	84.8746	1.1256	40.6798	6.07299	25.665	6.61709	11.1032	1.61971	10.2788	3.32081	67.7885	0.519395	74.3342	0.198948	99.9618	0.462762	99.8707	0.311908
	1.11111	0.04576	99.2938	0.106264	99.3008	0.118755	89.5832	1.59107	86.9028	1.05682	83.9036	0.976727	83.1084	0.275178	98.1661	0.26256	97.6593	0.451961	100.305	0.231381	99.885	0.237464
	3.33333	0.52288	99.7522	0.042329	99.6819	0.0500087	99.6864	0.16989	99.7347	0.0843021	99.7449	0.035598	99.5523	0.0766144	99.976	0.0415769	99.7577	0.0295025	100.286	0.119179	99.7269	0.368382
	calculated IC50 (ug/ml)		0.22632		0.21699		0.52107		0.74659		0.68756		0.69759		0.29131		0.21111		0.03962		0.038
			JUNV
			Experiment 1				Experiment 2				Experiment 3				Experiment 4
			w complement		w/o complement		w complement		w/o complement		w complement		w/o complement		w complement		w/o complement
	Concentration (ug/ml)	Log Conc.	% Neut	STDV	% Neut	STDV	% Neut	STDV	% Neut	STDV	% Neut	STDV	% Neut	STDV	% Neut	STDV	% Neut	STDV
	0.0137174	-1.86273	0	8.84985	0	2.22773	0	1.75954	0	15.0791	0	8.84985	0	6.723	0	8.56327	0	8.89392
	0.0411523	-1.38561	9.74431	15.6935	12.5347	15.1763	-1.10995	4.70911	5.27068	1.06557	9.74431	15.6935	0.466092	5.94281	10.2366	2.54004	18.102	0.841317
	0.123457	-0.90849	8.93358	13.3492	10.2206	10.5037	6.68063	3.55404	8.79287	4.03008	8.93358	13.3492	-1.91098	12.3354	44.7225	6.21631	47.3088	7.69642
	0.37037	-0.43136	39.8191	1.86857	23.5266	3.47515	9.36126	9.61284	12.2856	2.69266	39.8191	1.86857	2.88977	9.23823	85.8963	5.93839	63.3994	7.55371
	1.11111	0.04576	64.7646	1.08017	63.9388	6.68372	38.4921	2.46739	30.4976	8.26943	64.7646	1.08017	17.4784	4.89396	93.0391	3.27665	77.5637	5.76986
	3.33333	0.52288	79.9813	0.955507	86.5735	1.60131	76.9215	3.61298	63.2313	5.28805	79.9813	0.955507	58.8674	1.18648	96.4513	1.29003	88.1586	3.20852
	10	1	88.3692	3.09266	94.6005	1.1578	94.6597	1.95203	84.3309	3.49087	88.3692	3.09266	84.8753	0.790984	99.4086	1.43799	97.5637	2.53822
	calculated IC50 (ug/ml)		0.43483		0.7731		1.55919		2.10337		1.58202		2.40091		0.05659		0.12658
	exp date	MACV		JUNV			fold from wo comp
		w comp	wo comp	w comp	wo comp		MACV	JUNV	JUNV wo comp
	17.9.19	0.22632	0.21699	0.43483	0.7731		0.958775	1.77794	1
	18.9.19	0.52107	0.74659	1.55919	2.10337		1.4328	1.34901	1
	24.9.19	0.68756	0.69759	1.58202	2.40091		1.01459	1.51762	1
	4.10.19	0.29131	0.21111				0.724692
	7.10.19	0.03962	0.038	0.05659	0.12658		0.959112	2.23679	1
						average	1.01799	1.72034
								JUNV	MACV
							ttest	0.00980705	0.894248

## Sheet: Figure 6B
	JUNV		MACV
	M1	M3	M1	M3
	3.8921	10.3143	5.73633	11.218
	15.9907	17.2386	10.0906	15.8289
	7.89454	2.21808	20.1987	21.4272
	19.6431	7.72714	24.9806	16.7853
	4.89652	7.97062	4.14237	7.71907
	5.61178	16.356	6.45168	8.17005
	1.19844	18.3191	15.65	15.3857
	13.5558	7.97062	13.0841	13.0919
	4.60737	14.9254	2.99938	2.64949
	0.42231	21.2563	6.08623	9.91175
	10.3295	14.7733	13.123	11.4979
	2.93335	29.3068	11.3269	12.5554
	12.2774	19.3996	7.48581	4.04129
			11.5213	8.97093
			20.1442	12.9286
			19.53	24.0631
average	7.94253	14.4443	12.0344	12.2653
Significance		0.0189367		0.915978

[truncated: 5 more sheets: Supp. Figure 3, Supp. Figure 4, Supp. Figure 5 inset , Supp. Figure 5, Supp. Figure 7]
